# Supplementary material for: A Global Bibliometric Analysis on Antibiotic-Resistant Active Pulmonary Tuberculosis over the Last 25 Years (1996–2020)
Source: Antibiotics (Basel). 2022 Jul 27;11(8):1012. doi: 10.3390/antibiotics11081012 (PMC9405510; doi:10.3390/antibiotics11081012)
Supplement: Supplementary file 1 [file antibiotics-11-01012-s001.zip]

Archive with 1 entries (1 files):
- antibiotics-1826902-supplementary.pdf
